# Supplementary material for: miR-138-5p ameliorates intestinal barrier disruption caused by acute superior mesenteric vein thrombosis injury by inhibiting the NLRP3/HMGB1 axis
Source: PeerJ. 2024 Feb 21;12:e16692. doi: 10.7717/peerj.16692 (PMC10893868; doi:10.7717/peerj.16692)
Supplement: Supplemental Information 5 [file peerj-12-16692-s005.zip]

Archive with 29 entries (21 files):
- original data-figure 1/
- original data-figure 1/1A/
- original data-figure 1/1A/ASMVT.tif
- original data-figure 1/1A/Sham.tif
- original data-figure 1/1B/
- original data-figure 1/1B/1.NLRP3.tif
- original data-figure 1/1B/2.ASC.tif
- original data-figure 1/1B/3.Caspase 1.tif
- original data-figure 1/1B/4.GSDMD-N.tif
- original data-figure 1/1B/5.IL-18.tif
- original data-figure 1/1B/6.IL-1β.tif
- original data-figure 1/1B/7.GAPDH.tif
- original data-figure 1/1C/
- original data-figure 1/1C/1.ZO-1.tif
- original data-figure 1/1C/2.Occludin.tif
- original data-figure 1/1C/3.Claudin-1.tif
- original data-figure 1/1C/4.GAPDH.tif
- original data-figure 1/1D/
- original data-figure 1/1D/1.Sham/
- original data-figure 1/1D/1.Sham/1.ZO-1.tif
- original data-figure 1/1D/1.Sham/2.Occludin.tif
- original data-figure 1/1D/1.Sham/3.Claudin-1.tif
- original data-figure 1/1D/2.ASMVT/
- original data-figure 1/1D/2.ASMVT/1.ZO-1.png
- original data-figure 1/1D/2.ASMVT/2.Occludin.tif
- original data-figure 1/1D/2.ASMVT/3.Claudin-1.tif
- original data-figure 1/1E/
- original data-figure 1/1E/1.HMGB1.tif
- original data-figure 1/1E/2.GAPDH.tif
