# Supplementary material for: miR-138-5p ameliorates intestinal barrier disruption caused by acute superior mesenteric vein thrombosis injury by inhibiting the NLRP3/HMGB1 axis
Source: PeerJ. 2024 Feb 21;12:e16692. doi: 10.7717/peerj.16692 (PMC10893868; doi:10.7717/peerj.16692)
Supplement: Supplemental Information 6 [file peerj-12-16692-s006.zip]

Archive with 27 entries (21 files):
- original data-figure 2/
- original data-figure 2/date/
- original data-figure 2/date/2D.xls
- original data-figure 2/image/
- original data-figure 2/image/2B/
- original data-figure 2/image/2B/2B-Results.xls
- original data-figure 2/image/2B/Amplification Plot_2023-08-17-141942.png
- original data-figure 2/image/2B/Melt Curve Plot_2023-08-17-142010.png
- original data-figure 2/image/2B/Multicomponent Plot_2023-08-17-141956.png
- original data-figure 2/image/2B/Plate_2023-08-17-142018.png
- original data-figure 2/image/2B/Plate_2023-08-17-142035.png
- original data-figure 2/image/2B/Raw Data Plot_2023-08-17-14203.png
- original data-figure 2/image/2B/Results_Report_2023-08-17-141754.pdf
- original data-figure 2/image/2B/Run_Protocol_2023-08-17-141852.png
- original data-figure 2/image/2C/
- original data-figure 2/image/2C/2C-Results.xls
- original data-figure 2/image/2C/Amplification Plot_2023-08-17-145116.png
- original data-figure 2/image/2C/Melt Curve Plot_2023-08-17-145030.png
- original data-figure 2/image/2C/Multicomponent Plot_2023-08-17-145058.png
- original data-figure 2/image/2C/Plate_2023-08-17-145135.png
- original data-figure 2/image/2C/Plate_2023-08-17-145148.png
- original data-figure 2/image/2C/Raw Data Plot_2023-08-17-14515.png
- original data-figure 2/image/2C/Results_Report_2023-08-17-144946.pdf
- original data-figure 2/image/2C/Run_Protocol_2023-08-17-145017.png
- original data-figure 2/image/2E/
- original data-figure 2/image/2E/1.NLRP3.tif
- original data-figure 2/image/2E/2.GAPDH.tif
