# Supplementary material for: miR-138-5p ameliorates intestinal barrier disruption caused by acute superior mesenteric vein thrombosis injury by inhibiting the NLRP3/HMGB1 axis
Source: PeerJ. 2024 Feb 21;12:e16692. doi: 10.7717/peerj.16692 (PMC10893868; doi:10.7717/peerj.16692)
Supplement: Supplemental Information 6 [file peerj-12-16692-s006.zip › original data-figure 2/date/2D.xls]

## Sheet: Sheet1
	miRNA	Background	Firefly	Renilla	R/F	mean	S.D.	mean	blank	miR-138 mim	miR-NC mim
3'UTR NLRP3	blank 1	35	16291244	16344539	1.00327	1.00714	0.00335151	3'UTRNrf2	1.00714	0.525177	1.24607
	blank 2	24	17533224	17692944	1.00911			3'UTR mutNrf2	0.992412	1.08374	1.05981
	blank 3	36	15472323	15612233	1.00904
	miR-138 mim1	44	13328315	7182742	0.538908	0.525177	0.0307559
	miR-138 mim2	57	14237278	6975511	0.489947			t-test	P值
	miR-138 mim3	62	15084842	8246500	0.546675			3'UTRNrf2+miR-138 mimmimic/3'UTRNrf2	0.0014873
	miR-NC mim1	31	13161711	15993214	1.21513	1.24607	0.0268005	3'UTRNrf2+miR-138 mimmimic/3'UTRNrf2+miR-NC mim mimic	0.00149312
	miR-NC mim2	28	13278313	16758545	1.2621			3'UTR mutNrf2+miR-138 mimmimic/3'UTR mutNrf2	0.0215529
	miR-NC mim3	34	11174232	14090532	1.26098			3'UTR mutNrf2+miR-138 mimmimic/3'UTR mutNrf2+miR-NC mim mimic	0.0119522
3'UTR mut NLRP3	blank 1	61	13234610	13122245	0.99151	0.992412	0.00258582
	blank 2	53	12463625	12343945	0.990398
	blank 3	55	14755253	14686312	0.995328
	miR-138 mim1	34	14239125	15641878	1.09851	1.08374	0.0211554
	miR-138 mim2	37	15132742	16543213	1.09321
	miR-138 mim3	28	14140543	14982010	1.05951			R/F	blank	miR-138 mimmimic	miR-NC mim mimic
	miR-NC mim1	51	14801155	15974621	1.07928	1.05981	0.0253557	3'UTRNrf2	1.01±0	0.53±0.03	1.25±0.03
	miR-NC mim2	55	13211546	14123413	1.06902			3'UTR mutNrf2	0.99±0	1.08±0.02	1.06±0.03
	miR-NC mim3	47	14129711	14569745	1.03114
NLRP3-WT								S.D.	blank	miR-138 mimmimic	miR-NC mim mimic
	miR-NC mim	miR-138 mim						3'UTRNrf2	0.00335151	0.0307559	0.0268005
	1.21513	0.538908						3'UTR mutNrf2	0.00258582	0.0211554	0.0253557
	1.2621	0.489947
	1.26098	0.546675
								△CT	blank	miR-138 mimmimic	miR-NC mim mimic
								3'UTRNrf2	1	0.521453	1.23724
NLRP3-MUT	1.07928	1.09851						3'UTR mutNrf2	1	1.09203	1.06792
	1.06902	1.09321
	1.03114	1.05951
									miR-138 mim			miR-NC mim
								3'UTRNrf2	0.427371	0.388543	0.43353	0.963637	1.00088	1
								3'UTR mutNrf2	1.06534	1.06019	1.02751	1.04669	1.03673	1
