# Supplementary material for: miR-138-5p ameliorates intestinal barrier disruption caused by acute superior mesenteric vein thrombosis injury by inhibiting the NLRP3/HMGB1 axis
Source: PeerJ. 2024 Feb 21;12:e16692. doi: 10.7717/peerj.16692 (PMC10893868; doi:10.7717/peerj.16692)
Supplement: Supplemental Information 6 [file peerj-12-16692-s006.zip › original data-figure 2/image/2B/2B-Results.xls]

## Sheet: Results
																	Expression
								Ref.	Target		ACT		AACT		Expression		Sham	ASMVT
	17.7598	17.2796	17.3471	24.8363	24.7984	24.8259		17.4622	24.8202		7.358	7.24387	0.114133		0.923937		0.923937	0.121457
	17.6509	17.2536	17.3722	24.7831	24.7841	24.8428		17.4256	24.8033		7.37778	7.24387	0.133911		0.911358		0.911358	0.128056
	18.0082	18.045	17.3886	24.8736	24.8241	24.7315		17.8139	24.8097		6.99583	7.24387	-0.248044		1.1876		1.1876	0.118849
	17.922	17.5062	17.5303	27.9352	27.9674	27.912		17.6528	27.9382		10.2854	7.24387	3.04148		0.121457
	17.363	17.9176	17.8759	27.9527	27.8619	27.9691		17.7189	27.9279		10.209	7.24387	2.96516		0.128056
	17.7247	17.528	17.43	27.8232	27.8245	27.985		17.5609	27.8775		10.3167	7.24387	3.07279		0.118849
