# Supplementary material for: miR-138-5p ameliorates intestinal barrier disruption caused by acute superior mesenteric vein thrombosis injury by inhibiting the NLRP3/HMGB1 axis
Source: PeerJ. 2024 Feb 21;12:e16692. doi: 10.7717/peerj.16692 (PMC10893868; doi:10.7717/peerj.16692)
Supplement: Supplemental Information 6 [file peerj-12-16692-s006.zip › original data-figure 2/image/2C/2C-Results.xls]

## Sheet: Results
																	Expression
								Ref.	Target		ACT		AACT		Expression		NC	miR-NC mim	miR-138 mim
	17.7595	17.8149	17.576	27.2986	27.2195	26.9468		17.7168	27.1549		9.43813	9.67254	-0.234413		1.17643		1.17643	0.800782	4.09218
	17.6665	17.6113	17.6252	27.1269	27.0096	26.9755		17.6343	27.0373		9.40296	9.67254	-0.269584		1.20546		1.20546	0.937478	5.16706
	17.7035	16.242	17.0219	27.0512	27.0939	27.3519		16.9892	27.1657		10.1765	9.67254	0.503998		0.70515		0.70515	1.02879	5.07131
	16.9531	17.412	17.3084	27.2398	27.1586	27.2543		17.2245	27.2176		9.99306	9.67254	0.320519		0.800782
	17.4422	17.7447	17.5079	27.3312	27.3428	27.3178		17.5649	27.3306		9.76569	9.67254	0.0931433		0.937478
	17.7792	17.6036	17.9324	27.3219	27.4939	27.3942		17.7717	27.4033		9.6316	9.67254	-0.0409448		1.02879
	16.7038	16.746	16.5868	24.2181	24.429	24.3086		16.6789	24.3186		7.63967	9.67254	-2.03287		4.09218
	16.7741	16.7942	17.3876	24.1885	24.3226	24.3544		16.9853	24.2885		7.3032	9.67254	-2.36934		5.16706
	17.2407	17.1046	17.3798	24.6204	24.3868	24.7084		17.2417	24.5719		7.33019	9.67254	-2.34236		5.07131
