# Supplementary material for: miR-138-5p ameliorates intestinal barrier disruption caused by acute superior mesenteric vein thrombosis injury by inhibiting the NLRP3/HMGB1 axis
Source: PeerJ. 2024 Feb 21;12:e16692. doi: 10.7717/peerj.16692 (PMC10893868; doi:10.7717/peerj.16692)
Supplement: Supplemental Information 7 [file peerj-12-16692-s007.zip]

Archive with 39 entries (31 files):
- original data-figure 3/
- original data-figure 3/3A Results.xls
- original data-figure 3/3B.xlsx
- original data-figure 3/3C/
- original data-figure 3/3C/1.NC.png
- original data-figure 3/3C/2.miR-NC inh.png
- original data-figure 3/3C/3.miR-138 inh.png
- original data-figure 3/3D/
- original data-figure 3/3D/1.NLRP3.tif
- original data-figure 3/3D/2.ASC.tif
- original data-figure 3/3D/3.Caspase 1.tif
- original data-figure 3/3D/4.GSDMD-N.tif
- original data-figure 3/3D/5.IL-18.tif
- original data-figure 3/3D/6.IL-1β.tif
- original data-figure 3/3D/7.GAPDH.tif
- original data-figure 3/3D/Thumbs.db
- original data-figure 3/3E/
- original data-figure 3/3E/1.HMGB1.tif
- original data-figure 3/3E/2.ZO-1.tif
- original data-figure 3/3E/3.Occludin.tif
- original data-figure 3/3E/4.Claudin-1.tif
- original data-figure 3/3E/5.GAPDH.tif
- original data-figure 3/3E/Thumbs.db
- original data-figure 3/3F/
- original data-figure 3/3F/NC/
- original data-figure 3/3F/NC/1.NLRP3.tif
- original data-figure 3/3F/NC/2.ZO-1.tif
- original data-figure 3/3F/NC/3.Occludin.tif
- original data-figure 3/3F/NC/4.Claudin-1.tif
- original data-figure 3/3F/miR-138 inhi/
- original data-figure 3/3F/miR-138 inhi/1.NLRP3.tif
- original data-figure 3/3F/miR-138 inhi/2.ZO-1.tif
- original data-figure 3/3F/miR-138 inhi/3.Occludin.tif
- original data-figure 3/3F/miR-138 inhi/4.Claudin-1.tif
- original data-figure 3/3F/miR-NC inhi/
- original data-figure 3/3F/miR-NC inhi/1.NLRP3.tif
- original data-figure 3/3F/miR-NC inhi/2.ZO-1.tif
- original data-figure 3/3F/miR-NC inhi/3.Occludin.tif
- original data-figure 3/3F/miR-NC inhi/4.Claudin-1.tif
