# Supplementary material for: miR-138-5p ameliorates intestinal barrier disruption caused by acute superior mesenteric vein thrombosis injury by inhibiting the NLRP3/HMGB1 axis
Source: PeerJ. 2024 Feb 21;12:e16692. doi: 10.7717/peerj.16692 (PMC10893868; doi:10.7717/peerj.16692)
Supplement: Supplemental Information 7 [file peerj-12-16692-s007.zip › original data-figure 3/3A Results.xls]

## Sheet: Results
																	Expression
								Ref.	Target		ACT		AACT		Expression		NC	miR-NC inh	miR-138 inh
	18.4639	18.1549	18.02	25.1493	24.9956	25.0385		18.2129	25.0611		6.84821	6.80423	0.0439779		0.969977		0.969977	1.05546	0.156502
	17.9759	17.9372	18.0607	24.7335	24.8561	24.8197		17.9913	24.8031		6.81184	6.80423	0.00760672		0.994741		0.994741	0.936803	0.120434
	17.9821	17.873	17.8009	24.4832	24.6613	24.7693		17.8853	24.6379		6.75264	6.80423	-0.0515847		1.0364		1.0364	1.07612	0.103511
	17.534	17.9793	17.7873	24.5003	24.5019	24.4776		17.7669	24.4932		6.72636	6.80423	-0.077873		1.05546
	17.4242	17.5749	17.111	24.0396	24.3669	24.399		17.3701	24.2685		6.89841	6.80423	0.0941823		0.936803
	17.5766	17.2327	17.9649	24.1977	24.3465	24.3251		17.5914	24.2898		6.69839	6.80423	-0.105844		1.07612
	17.7164	17.2981	17.4713	26.9276	27.0262	26.9719		17.4953	26.9752		9.47997	6.80423	2.67574		0.156502
	17.4552	17.0366	17.4064	26.875	27.3209	27.276		17.2994	27.1573		9.85791	6.80423	3.05368		0.120434
	17.5609	17.5203	17.2413	27.4485	27.3114	27.7917		17.4408	27.5172		10.0764	6.80423	3.27214		0.103511
