# Supplementary material for: miR-138-5p ameliorates intestinal barrier disruption caused by acute superior mesenteric vein thrombosis injury by inhibiting the NLRP3/HMGB1 axis
Source: PeerJ. 2024 Feb 21;12:e16692. doi: 10.7717/peerj.16692 (PMC10893868; doi:10.7717/peerj.16692)
Supplement: Supplemental Information 7 [file peerj-12-16692-s007.zip › original data-figure 3/3B.xlsx]

## Sheet: Sheet1
		1	2	3	4	5	6	7	8	9	10	11	12
	A	0.064	0.054	0.054	0.047	0.053	0.044	0.041	0.046	0.048	0.047	0.049	0.056	450
	B	0.065	1.279	1.306	1.295	0.05	0.043	0.056	0.054	0.061	0.047	0.047	0.054	450
	C	0.066	1.282	1.316	1.363	0.063	0.044	0.046	0.042	0.046	0.051	0.049	0.055	450
	D	0.05	0.836	0.922	0.963	0.046	0.057	0.047	0.052	0.05	0.045	0.071	0.058	450
	E	0.059	0.049	0.054	0.045	0.047	0.044	0.049	0.048	0.047	0.046	0.038	0.048	450
	F	0.064	0.062	0.052	0.048	0.051	0.043	0.051	0.042	0.047	0.044	0.044	0.051	450
	G	0.057	0.052	0.043	0.041	0.04	0.048	0.041	0.048	0.036	0.046	0.035	0.045	450
	H	0.054	0.05	0.048	0.054	0.058	0.057	0.053	0.049	0.049	0.064	0.063	0.069	450
			1.279	1.306	1.295	1.29333
			1.282	1.316	1.363
			0.836	0.922	0.963
		NC	98.8918	100.979	100.129
		miR-NC inh	99.1237	101.753	105.387
		miR-138 inh	64.6392	71.2887	74.4588
