# Supplementary material for: miR-138-5p ameliorates intestinal barrier disruption caused by acute superior mesenteric vein thrombosis injury by inhibiting the NLRP3/HMGB1 axis
Source: PeerJ. 2024 Feb 21;12:e16692. doi: 10.7717/peerj.16692 (PMC10893868; doi:10.7717/peerj.16692)
Supplement: Supplemental Information 8 [file peerj-12-16692-s008.zip]

Archive with 19 entries (15 files):
- original data-figure 4-1/
- original data-figure 4-1/4A/
- original data-figure 4-1/4A/1.NLRP3.tif
- original data-figure 4-1/4A/2.GAPDH.tif
- original data-figure 4-1/4B.xlsx
- original data-figure 4-1/4C/
- original data-figure 4-1/4C/NC.png
- original data-figure 4-1/4C/miR-138 inh+si-NC.png
- original data-figure 4-1/4C/miR-138 inh+si-NLRP3.png
- original data-figure 4-1/4C/miR-138 inh.png
- original data-figure 4-1/4D/
- original data-figure 4-1/4D/1.NLRP3.tif
- original data-figure 4-1/4D/2.ASC.tif
- original data-figure 4-1/4D/3.Caspase 1.tif
- original data-figure 4-1/4D/4.GSDMD-N.tif
- original data-figure 4-1/4D/5.IL-18.tif
- original data-figure 4-1/4D/6.IL-1β.tif
- original data-figure 4-1/4D/7.GAPDH.tif
- original data-figure 4-1/4D/Thumbs.db
