# Supplementary material for: miR-138-5p ameliorates intestinal barrier disruption caused by acute superior mesenteric vein thrombosis injury by inhibiting the NLRP3/HMGB1 axis
Source: PeerJ. 2024 Feb 21;12:e16692. doi: 10.7717/peerj.16692 (PMC10893868; doi:10.7717/peerj.16692)
Supplement: Supplemental Information 9 [file peerj-12-16692-s009.zip]

Archive with 28 entries (21 files):
- original data-figure 4-2/
- original data-figure 4-2/4E/
- original data-figure 4-2/4E/1.HMGB1.tif
- original data-figure 4-2/4E/2.ZO-1.tif
- original data-figure 4-2/4E/3.Occludin.tif
- original data-figure 4-2/4E/4.Claudin-1.tif
- original data-figure 4-2/4E/5.GAPDH.tif
- original data-figure 4-2/4F/
- original data-figure 4-2/4F/NC/
- original data-figure 4-2/4F/NC/1.NLRP3.tif
- original data-figure 4-2/4F/NC/2.ZO-1.tif
- original data-figure 4-2/4F/NC/3.Occludin.tif
- original data-figure 4-2/4F/NC/4.Claudin-1.tif
- original data-figure 4-2/4F/miR-138 inhi/
- original data-figure 4-2/4F/miR-138 inhi/1.NLRP3.tif
- original data-figure 4-2/4F/miR-138 inhi/2.ZO-1.tif
- original data-figure 4-2/4F/miR-138 inhi/3.Occludin.tif
- original data-figure 4-2/4F/miR-138 inhi/4.Claudin-1.tif
- original data-figure 4-2/4F/miR-138 inhi+si-NC/
- original data-figure 4-2/4F/miR-138 inhi+si-NC/1.NLRP3.tif
- original data-figure 4-2/4F/miR-138 inhi+si-NC/2.ZO-1.tif
- original data-figure 4-2/4F/miR-138 inhi+si-NC/3.Occludin.tif
- original data-figure 4-2/4F/miR-138 inhi+si-NC/4.Claudin-1.tif
- original data-figure 4-2/4F/miR-138 inhi+si-NLRP3/
- original data-figure 4-2/4F/miR-138 inhi+si-NLRP3/1.NLRP3.tif
- original data-figure 4-2/4F/miR-138 inhi+si-NLRP3/2.ZO-1.tif
- original data-figure 4-2/4F/miR-138 inhi+si-NLRP3/3.Occludin.tif
- original data-figure 4-2/4F/miR-138 inhi+si-NLRP3/4.Claudin-1.tif
