# Supplementary material for: miR-138-5p ameliorates intestinal barrier disruption caused by acute superior mesenteric vein thrombosis injury by inhibiting the NLRP3/HMGB1 axis
Source: PeerJ. 2024 Feb 21;12:e16692. doi: 10.7717/peerj.16692 (PMC10893868; doi:10.7717/peerj.16692)
Supplement: Supplemental Information 10 [file peerj-12-16692-s010.zip]

Archive with 30 entries (21 files):
- original data-figure 5/
- original data-figure 5/5A/
- original data-figure 5/5A/1.HMGB1.tif
- original data-figure 5/5A/2.GAPDH.tif
- original data-figure 5/5B/
- original data-figure 5/5B/1.ZO-1.tif
- original data-figure 5/5B/2.Occludin.tif
- original data-figure 5/5B/3.Claudin-1.tif
- original data-figure 5/5B/4.GAPDH.tif
- original data-figure 5/5C/
- original data-figure 5/5C/NC/
- original data-figure 5/5C/NC/1.ZO-1.tif
- original data-figure 5/5C/NC/2.Occludin.tif
- original data-figure 5/5C/NC/3.Claudin-1.tif
- original data-figure 5/5C/miR-138 inhi/
- original data-figure 5/5C/miR-138 inhi/1.ZO-1.tif
- original data-figure 5/5C/miR-138 inhi/2.Occludin.tif
- original data-figure 5/5C/miR-138 inhi/3.Claudin-1.tif
- original data-figure 5/5C/miR-138 inhi+si-NLRP3/
- original data-figure 5/5C/miR-138 inhi+si-NLRP3/1.ZO-1.tif
- original data-figure 5/5C/miR-138 inhi+si-NLRP3/2.Occludin.tif
- original data-figure 5/5C/miR-138 inhi+si-NLRP3/3.Claudin-1.tif
- original data-figure 5/5C/miR-138 inhi+si-NLRP3+OE-HMGB1/
- original data-figure 5/5C/miR-138 inhi+si-NLRP3+OE-HMGB1/1.ZO-1.tif
- original data-figure 5/5C/miR-138 inhi+si-NLRP3+OE-HMGB1/2.Occludin.tif
- original data-figure 5/5C/miR-138 inhi+si-NLRP3+OE-HMGB1/3.Claudin-1.tif
- original data-figure 5/5C/miR-138 inhi+si-NLRP3+OE-NC/
- original data-figure 5/5C/miR-138 inhi+si-NLRP3+OE-NC/1.ZO-1.tif
- original data-figure 5/5C/miR-138 inhi+si-NLRP3+OE-NC/2.Occludin.tif
- original data-figure 5/5C/miR-138 inhi+si-NLRP3+OE-NC/3.Claudin-1.tif
