# Supplementary material for: miR-138-5p ameliorates intestinal barrier disruption caused by acute superior mesenteric vein thrombosis injury by inhibiting the NLRP3/HMGB1 axis
Source: PeerJ. 2024 Feb 21;12:e16692. doi: 10.7717/peerj.16692 (PMC10893868; doi:10.7717/peerj.16692)
Supplement: Supplemental Information 11 [file peerj-12-16692-s011.zip]

Archive with 29 entries (24 files):
- original data-figure 6-1/
- original data-figure 6-1/6A/
- original data-figure 6-1/6A/Melt Curve Plot_2023-08-18-95546.png
- original data-figure 6-1/6A/Melt Curve Plot_2023-08-18-95649.png
- original data-figure 6-1/6A/Multicomponent Plot_2023-08-18-9564.png
- original data-figure 6-1/6A/Plate_2023-08-18-95657.png
- original data-figure 6-1/6A/Plate_2023-08-18-95714.png
- original data-figure 6-1/6A/Raw Data Plot_2023-08-18-95641.png
- original data-figure 6-1/6A/Results_Report_2023-08-18-95449.pdf
- original data-figure 6-1/6A/Run_Protocol_2023-08-18-95531.png
- original data-figure 6-1/6A/results.xls
- original data-figure 6-1/6B/
- original data-figure 6-1/6B/1.Sham.tif
- original data-figure 6-1/6B/2.ASWVT.tif
- original data-figure 6-1/6B/3.ASWVT+miR-138 mim.tif
- original data-figure 6-1/6C/
- original data-figure 6-1/6C/1.NLRP3.tif
- original data-figure 6-1/6C/2.ASC.tif
- original data-figure 6-1/6C/3.Caspase 1.tif
- original data-figure 6-1/6C/4.GSDMD-N.tif
- original data-figure 6-1/6C/5.IL-18.tif
- original data-figure 6-1/6C/6.IL-1β.tif
- original data-figure 6-1/6C/7.GAPDH.tif
- original data-figure 6-1/6D/
- original data-figure 6-1/6D/1.HMGB1.tif
- original data-figure 6-1/6D/2.ZO-1.tif
- original data-figure 6-1/6D/3.Occludin.tif
- original data-figure 6-1/6D/4.Claudin-1.tif
- original data-figure 6-1/6D/5.GAPDH.tif
