# Supplementary material for: miR-138-5p ameliorates intestinal barrier disruption caused by acute superior mesenteric vein thrombosis injury by inhibiting the NLRP3/HMGB1 axis
Source: PeerJ. 2024 Feb 21;12:e16692. doi: 10.7717/peerj.16692 (PMC10893868; doi:10.7717/peerj.16692)
Supplement: Supplemental Information 11 [file peerj-12-16692-s011.zip › original data-figure 6-1/6A/results.xls]

## Sheet: Results
								Ref.	Target		ACT		AACT		Expression		ASMVT	ASMVT+miR 138 mim
	17.5941	17.9442	17.348	27.3687	27.3548	27.2897		17.6288	27.3377		9.70893	9.6669	0.0420261		0.97129		0.97129	10.0198
	17.9322	17.3857	17.634	27.2153	27.3148	27.6075		17.6506	27.3792		9.72858	9.6669	0.0616826		0.958146		0.958146	7.44974
	18.0486	17.6834	17.9991	27.5528	27.5071	27.3608		17.9104	27.4736		9.56319	9.6669	-0.103709		1.07453		1.07453	7.26789
	18.0975	18.2765	18.0196	24.4943	24.4267	24.4989		18.1312	24.4733		6.34212	9.6669	-3.32477		10.0198
	18.026	17.9858	17.6729	24.6154	24.767	24.6113		17.8949	24.6646		6.76971	9.6669	-2.89719		7.44974
	18.0824	17.9062	17.9763	24.8453	24.6777	24.8579		17.9883	24.7936		6.80536	9.6669	-2.86154		7.26789
