# Supplementary material for: miR-138-5p ameliorates intestinal barrier disruption caused by acute superior mesenteric vein thrombosis injury by inhibiting the NLRP3/HMGB1 axis
Source: PeerJ. 2024 Feb 21;12:e16692. doi: 10.7717/peerj.16692 (PMC10893868; doi:10.7717/peerj.16692)
Supplement: Supplemental Information 12 [file peerj-12-16692-s012.zip]

Archive with 20 entries (15 files):
- original data-figure 6-2/
- original data-figure 6-2/6E/
- original data-figure 6-2/6E/1.Sham/
- original data-figure 6-2/6E/1.Sham/1.NLRP3.tif
- original data-figure 6-2/6E/1.Sham/2.HMGB1.tif
- original data-figure 6-2/6E/1.Sham/3.ZO-1.tif
- original data-figure 6-2/6E/1.Sham/4.Occludin.tif
- original data-figure 6-2/6E/1.Sham/5.Claudin-1.tif
- original data-figure 6-2/6E/2.ASWVY/
- original data-figure 6-2/6E/2.ASWVY/1.NLRP3.tif
- original data-figure 6-2/6E/2.ASWVY/2.HMGB1.tif
- original data-figure 6-2/6E/2.ASWVY/3.ZO-1.tif
- original data-figure 6-2/6E/2.ASWVY/4.Occludin.tif
- original data-figure 6-2/6E/2.ASWVY/5.Claudin-1.tif
- original data-figure 6-2/6E/3.ASWVY+miR-138 mim/
- original data-figure 6-2/6E/3.ASWVY+miR-138 mim/1.NLRP3.tif
- original data-figure 6-2/6E/3.ASWVY+miR-138 mim/2.HMGB1.tif
- original data-figure 6-2/6E/3.ASWVY+miR-138 mim/3.ZO-1.tif
- original data-figure 6-2/6E/3.ASWVY+miR-138 mim/4.Occludin.tif
- original data-figure 6-2/6E/3.ASWVY+miR-138 mim/5.Claudin-1.tif
